# Supplementary material for: Molecular Characterization of Blastocystis sp. in Camelus bactrianus in Northwestern China
Source: Animals (Basel). 2021 Oct 20;11(11):3016. doi: 10.3390/ani11113016 (PMC8614482; doi:10.3390/ani11113016)
Supplement: Supplementary file 1 [file animals-11-03016-s001.zip]

Archive with 1 entries (1 files):
- animals-1395071-supplementary.pdf
